# Supplementary material for: Continuous Circulation of Hepatitis E and A Viruses During COVID-19 Pandemic Lockdowns in Munich, Germany—Experience from Three Years of Wastewater Surveillance
Source: Microorganisms. 2025 Oct 15;13(10):2379. doi: 10.3390/microorganisms13102379 (PMC12566045; doi:10.3390/microorganisms13102379)
Supplement: Supplementary file 1 [file microorganisms-13-02379-s001.zip]

Archive with 1 entries (1 files):
- microorganisms-3878931-supplementary.pdf
